# Supplementary material for: Fertility preservation and monitoring in adult patients diagnosed with lymphoma: consensus-based practical recommendations by the Fondazione Italiana Linfomi & Società Italiana della Riproduzione Umana
Source: Front Oncol. 2023 Sep 12;13:1252433. doi: 10.3389/fonc.2023.1252433 (PMC10520955; doi:10.3389/fonc.2023.1252433)
Supplement: Supplementary file 1 [file Table_1.xlsx]

## Sheet: Summary
Question	% Answers "AGREE"
A) The Panel intended to focus the present document on patients diagnosed with non-Hodgkin's lymphoma (NHL) and Hodgkin lymphoma (HL); aged 18- 40 years for females and > 18 years for male patients.	1
IF DISAGREE; BECAUSE
B) Specifically; the following histotypes of NHL were considered: Diffuse large B-cell lymphoma (DLBCL); primary mediastinal diffuse B-cell lymphoma (PM-DLCL); Follicular lymphoma (FL); Peripheral T-cell lymphoma; Mantle Cell Lymphoma (MCL); Burkitt lymphoma (BL). Both classical and nodular lymphocyte-predominant HL have been included.	1
IF DISAGREE; BECAUSE
C) Conditioning therapies before autologous stem cell transplant (ASCT); e.i. BEAM (BCNU/carmustine; etoposide; cytarabine; melphalan) present a high risk of infertility (>70%). Escalated BEACOPP (bleomycin; etoposide; doxorubicin; cyclophosphamide; vincristine; procarbazine; prednisone) given to women over the age of 30 y.o. presentS a high risk of infertility (>70%).	1
IF DISAGREE; BECAUSE
D) Escalated BEACOPP (bleomycin; etoposide; doxorubicin; cyclophosphamide; vincristine; procarbazine; prednisone) given to male patients at all ages and to women treated under the age of 30 years presents an intermediate risk of infertility (40-70%). The intensified regimens used for the treatment of specific histotypes of aggressive NHL: DA-EPOCH-R (dose-adjusted etoposide; prednisone; vincristi…	0.727273
IF DISAGREE; BECAUSE
E) The poli-chemotherapy ABVD (adriamycin; bleomycin; vinblastine; dacarbazine) presents a variable risk of infertility according to patient gender and age at administration. When administered in female patients aged over 35 years; the risk ranges 20-40%. The R-CHOP regimen also presents a low risk (20-40%) of infertility in male patients and in female patients diagnosed at less of 35 years.	0.909091
IF DISAGREE; BECAUSE
F) The ABVD regimen administered to male patients at any age and to female patients treated under the age of 35 years presents a very low risk of infertility (< 20%); irrespectively from the number of courses.	1
IF DISAGREE; BECAUSE
G) Patientsâ€™ categories described in A); B); C); D);E); F) should receive fertility counseling for the choice of the optimal fertility preservation strategy before starting anti-cancer treatment.	1
IF DISAGREE; BECAUSE
H) Even in the absence of clinical data; it is indicated to avoid conception for at least 6 months after brentuximab vedotin discontinuation both for male and female patients.	1
IF DISAGREE; BECAUSE
I) No clinical data are available on the gonadotoxic profile of the anti-programmed cell death 1 (PD-1) immune checkpoint inhibitors nivolumab and pembrolizumab. There is no data about the infertility risk of idelalisib.	1
IF DISAGREE; BECAUSE
J) A pregnancy prevention program is routinely applied for lenalidomide; considering its teratogenic risk.	1
IF DISAGREE; BECAUSE
K) Combining the experiences of rheumatic disorders and lymphomas; data are in favor of avoiding pregnancies within the 12 months after the last administration of rituximab; both for male and female patients. There is no evidence on the gonadotoxic potential of obinutuzumab monotherapy in the recorded clinical trials; but it is reasonable to apply the same indications as for rituximab.	1
IF DISAGREE; BECAUSE
L) Radiotherapy on under-diaphragmatic and pelvic regions is less and less used at fertile age. In anticipation of this treatment; generally performed as a consolidation after chemotherapy; fertility counseling is advised.	0.909091
IF DISAGREE; BECAUSE
M) This document is also addressed to patients who have completed the treatment courses for lymphoma; in order to guide the monitoring of the reproductive sphere.	1
IF DISAGREE; BECAUSE
A) Blood tests to be performed in female patients prior to/during fertility counseling for lymphoma: AMH is the more appropriate hormonal ovarian reserve marker; FSH and LH may be additionally useful only if performed on the 3rd-5th day of the menstrual cycle.	1
IF DISAGREE; BECAUSE
B) AMH; together with AFC (Antral Follicle Count); IS also recommended for prediction of response to ovarian stimulation in case of oocyte cryopreservation procedure. Fertility preservation procedures should not be delayed if the hormonal balance exams are not yet available.	1
IF DISAGREE; BECAUSE
C) The usefulness of these tests is intended as a baseline value for the post-treatment ovarian reserve follow-up; if available; they can also be useful during the onco-fertility counseling together with other clinical information (eg age; previous obstetric history; AFC; proposed treatment).	1
IF DISAGREE; BECAUSE
D) Infective blood exams to be performed before gamete/tissue cryopreservation are: anti-HCV Ab; HBsAg; anti-HBcAb; anti-HIV. VDRL is optional for EU law; but it could be included in standard operating procedures.	0.818182
IF DISAGREE; BECAUSE
E) Blood tests to be performed in male patients prior to fertility counseling for lymphoma:Infective blood exams to be performed before gamete/tissue cryopreservation are: anti-HCV Ab; HBsAg; anti-HBcAb; anti-HIV. VDRL is optional for EU law; but it could be included in standard operating procedures.	0.818182
IF DISAGREE; BECAUSE
F) Specialist exams to be performed in female patients during fertility counseling for lymphoma: Pelvic ultrasound examination with AFC performed by a gynecologic expert in Reproductive Medicine is recommended before/at time of fertility counseling; this examination could be performed at any time of the menstrual cycle; better if performed in early follicular menstrual phase. The aim of this ultr…	1
IF DISAGREE; BECAUSE
G) Specialist exams to be performed in male patients during fertility counseling for lymphoma: No specialist exams are requested before semen cryopreservation. Counseling all males about the reproductive risks of cancer treatment and availability of fertility preservation options prior to initiation of cancer therapy and consideration of referral to a reproductive urologist is recommended. Di Bis…	1
IF DISAGREE; BECAUSE
H) Fertility preservation options for female patients to be treated for lymphoma: Oocyte cryopreservation is a well-established fertility preservation technique; which is required to induce the multiple follicular growth. It should be proposed to patients after a personalized onco-fertility counseling; when there is the possibility to delay anti-cancer treatment for 10-14 days. Ovarian stimulatio…	1
IF DISAGREE; BECAUSE
I) Fertility preservation options for female patients to be treated for lymphoma: Cryopreservation of ovarian tissue (OTC) has recently considered a not more experimental procedure by American Society for Reproductive Medicine (ASRM); but success and safety data for hematological malignancies are still limited. OTC should be proposed to patients diagnosed with lymphoma at fertile age only whether…	1
IF DISAGREE; BECAUSE
J) Fertility preservation options for female patients to be treated for lymphoma: To improve the safety of Ovarian tissue transplantation (OTT) for patients in complete and prolonged survival after lymphoma; the ovarian samples have to be analyzed in order to exclude the presence of neoplastic cells by using molecular and histological analyses prior to graft; especially for aggressive NHL histoty…	1
IF DISAGREE; BECAUSE
K) Fertility preservation options for female patients to be treated for lymphoma: Patients requiring local pelvic radiation treatment may benefit from transposition of the ovaries to sites away from maximal radiation exposure. Ovarian transposition can be performed at the same time as OTC.	1
IF DISAGREE; BECAUSE
L) Fertility preservation options for male patients to be treated for lymphoma: Post-pubertal males should be offered sperm cryopreservation as this is the standard fertility-preservation method for individuals to be treated for lymphoma. Semen collection should be performed prior to the administration of gonadotoxic therapies such as chemotherapy or radiation therapy. It also is important to rec…	1
IF DISAGREE; BECAUSE
M) Fertility preservation options for male patients to be treated for lymphoma: Surgical sperm extraction by testicular biopsy is an alternative strategy for males who cannot ejaculate via the aforementioned techniques; or who have azoospermia or insufficient sperm in the ejaculate to cryopreserve. Testicular tissue cryopreservation is currently the only possibility to preserve fertility potentia…	1
IF DISAGREE; BECAUSE
N) Fertility preservation options for male patients to be treated for lymphoma: In vitro culture or autologous transplantation of testicular tissue or precursor cells: even if these techniques are still under investigation; they would be in the future alternative strategies for fertility preservation.	1
IF DISAGREE; BECAUSE
O) During the counseling; it is important to explain to the patients that the fertility potential of cryopreserved semen as well as from testicular biopsy decreases after cryopreservation.	1
IF DISAGREE; BECAUSE
P) Definition of the modalities for the access to the onco-fertility counseling and preservation procedures. The correct timing for onco-fertility counseling is as soon as possible; ideally at time of diagnosis; in order to increase patientâ€™s awareness and to allow timing optimization to apply fertility preservation techniques. An urgent referral pathway needs to be established between the Hema…	1
IF DISAGREE; BECAUSE
Q) Definition of the modalities for the access to the onco-fertility counseling and preservation procedures. A counseling with an expert in Reproductive Medicine should be offered to all patients who desire to known implication of disease and therapy on their reproductive potential; also when the application of fertility preservation techniques is not feasible; patients could benefit in knowledge…	1
IF DISAGREE; BECAUSE
R) Definition of the modalities for the access to the onco-fertility counseling and preservation procedures. In order to optimize treatment and time; blood exams such as AMH and infective blood tests should be performed as soon as possible. These exams could be requested by the onco-hematologist prior to onco-fertility counseling.	1
IF DISAGREE; BECAUSE
S) Definition of the modalities for the access to the onco-fertility counseling and preservation procedures. Ovarian stimulation could be started as soon as possible. If necessary; a random start protocol for ovarian stimulation is possible in order to minimize oncological treatmentsâ€™ delay.	0.909091
IF DISAGREE; BECAUSE
T) Definition of the modalities for the access to the onco-fertility counseling and preservation procedures. Laparoscopy for OT harvesting should be performed as soon as clinical assessment of suitability for surgery is available. Usually from the moment of the decision; the organization of the procedure will take 24-48 hours.	1
IF DISAGREE; BECAUSE
U) Definition of the modalities for the access to the onco-fertility counseling and preservation procedures. Hematologic Centers are suggested to contact the nearest Fertility Center (and vice versa) in order to establish a multidisciplinary FP team and improve referral pathways; this will allow optimization of procedure timing and expanding access to Fertility Preservation Options.	1
IF DISAGREE; BECAUSE
A) Optimal medical treatment to be used in addition to or as the only method of preservation during chemotherapy treatment for female patients. Gonadotropin-releasing hormone agonist (GnRHa) or Estroprogestinic? Hormonal estroprogestinic contraceptives during chemotherapy are still adopted in about 10% of hematologic centers. It has been shown that they are not effective in ovarian reserve protec…	0.909091
IF DISAGREE; BECAUSE
B) To which patients to administer GNRHa; are there contraindications? The available evidence on the efficacy and safety of administering GnRHa during chemotherapy as an approach for ovarian protection in premenopausal oncological patients other than breast cancer is still limited. In fact; only four small randomized trials have involved women with hematological malignancies. Among the several av…	1
IF DISAGREE; BECAUSE
C) When to start GNRHa and for how long? GnRHa should be administered every four weeks; starting 1 to 2 weeks before the initial chemotherapy cycle and are usually continued until the end of the chemotherapy regimen.	0.909091
IF DISAGREE; BECAUSE
1) Is semen analysis the most reliable test for testicular evaluation after cancer treatment ?	1
IF DISAGREE; BECAUSE
2) Should testicular physical evaluation with ultrasonography or Prader orchidometer be added as optional evaluation ?	0.818182
IF DISAGREE; BECAUSE
3) Should FSH serum levels determination be added to semen analysis?	0.727273
IF DISAGREE; BECAUSE
4) Should FSH measurement be performed for gonadal function in male patients who decline or are not able to perform semen analysis after lymphoma treatment?	0.818182
IF DISAGREE; BECAUSE
5) Should FSH measurement be recommended? Suggested ? Considered optional?	0.636364
IF DISAGREE; BECAUSE
6) If high levels of FSH are detected; is a confirmatory semen analysis still required for the diagnosis of infertility?	1
IF DISAGREE; BECAUSE
7) Should measurement of Inhibin B be recommended along with FSH as hormonal evaluation of gonadal function?	0.636364
IF DISAGREE; BECAUSE
8) Should measurement of Inhibin B along with FSH be recommended? Suggested? Optional?	0.636364
IF DISAGREE; BECAUSE
9) Should Inhibin B to FSH ratio be evaluated for the diagnosis of post- lymphoma treatment infertility?	0.727273
IF DISAGREE; BECAUSE
10) Should Leydig cell function; ie hypogonadism be evaluated by serum Testosterone levels measurement after lymphoma treatment?	0.909091
IF DISAGREE; BECAUSE
11) Should Leydig cell function; ie hypogonadism be evaluated by serum LH levels measurement after lymphoma treatment?	0.909091
IF DISAGREE; BECAUSE
12) Should the first post-lymphoma treatment evaluation be performed 12 months after the end of treatment?	1
IF DISAGREE; BECAUSE
13) Should gonadal function be evaluated only at the request of the patient or when paternity is desired?	0.818182
IF DISAGREE; BECAUSE
14) How frequently should gonadal function be evaluated in the follow-up? Every 12 months since recovery to some degree of fertility?	1
IF DISAGREE; BECAUSE
15) Once recovery of some degree of fertility will be documented no further gonadal function evaluation will be recommended	0.909091
IF DISAGREE; BECAUSE
16) Once recovery of complete fertility will be documented no further gonadal function evaluation will be recommended	1
IF DISAGREE; BECAUSE
17) Should gonadal function be evaluated only in the 5 years after completion of lymphoma treatment in patients who achieved a complete remission?	0.727273
IF DISAGREE; BECAUSE
18) Should gonadal function be evaluated also after 5 years from the end of lymphoma treatment in patients who achieved a complete remission?	0.818182
IF DISAGREE; BECAUSE
1) Is menstrual cycle history worthwhile to be recorded for the evaluation of ovarian function after lymphoma treatment?	1
IF DISAGREE; BECAUSE
2) Should FSH serum levels be measured to evaluate ovarian function after chemotherapy?	1
IF DISAGREE; BECAUSE
3) Should the measurement of estradiol on day 3 of menstrual cycle be performed?	0.818182
IF DISAGREE; BECAUSE
4) Should inhibin B serum levels be measured?	0.545455
IF DISAGREE; BECAUSE
5) Should FSH/LH ratio be evaluated?	0.818182
IF DISAGREE; BECAUSE
6) Should AMH serum levels be measured for evaluation of ovarian reserve after lymphoma treatment?	0.909091
IF DISAGREE; BECAUSE
7) Is AMH value below 1 ng/mL in a patient with post-treatment amenorrhea associated with infertility and no chance of a future pregnancy?	0.545455
IF DISAGREE; BECAUSE
8) Is transvaginal ultrasound (US) with antral follicle count (ACF) useful for ovarian reserve evaluation?	1
IF DISAGREE; BECAUSE
9) Is US and ACF recommended/ suggested/optional before conceiving/pregnancy for evaluation of ovarian reserve in a female patient after the end of lymphoma treatment ?	0.909091
IF DISAGREE; BECAUSE
10) Should AMH serum levels measurement and AFC US evaluation be combined to predict reproductive outcome?	1
IF DISAGREE; BECAUSE
11) Should the first gonadal function assessment be performed after 12 months from the end of lymphoma treatment?	1
IF DISAGREE; BECAUSE
12) Should the first gonadal function assessment be performed only in post-lymphoma treatment amenorrheic patients?	0.545455
IF DISAGREE; BECAUSE
13) Should the first gonadal function assessment be performed only at the request of the patient or when pregnancy is desired; independently from menstrual cycles?	0.727273
IF DISAGREE; BECAUSE
14) How frequently should gonadal function be evaluated in the follow-up? Every 12 months?	1
IF DISAGREE; BECAUSE
15) Should gonadal function be evaluated only in the 5 years after completion of lymphoma treatment in patients who achieved a complete remission?	0.545455
IF DISAGREE; BECAUSE
16) Should gonadal function be evaluated also after 5 years from the end of lymphoma treatment in patients who achieved a complete remission?	0.636364
IF DISAGREE; BECAUSE
17) Based on the literature review there is no agreement on the optimal time interval between end of lymphoma treatment and first gonadal function assessment; frequency and duration of surveillance.	1
IF DISAGREE; BECAUSE
A) Females: How long after the end of cancer treatments can conception be considered safe? Although there are some data from other malignancies suggesting a â€œsafety windowâ€ of 6 months after chemotherapy9; the current indications in lymphoma females survivors are to avoid pregnancy in the period of greatest risk of lymphoma recurrence; corresponding to the first two to three years; calculated…	1
IF DISAGREE; BECAUSE
B) Males: Data from longitudinal; prospective cohort studies are awaited to provide further evidence on the potential risk of congenital abnormalities The only guidelines currently available; issued by the European Society for Medical Oncology (ESMO); advocate the deferral of childbearing for at least 12 months after cancer therapy; as a Grade C recommendation based on level IV evidence.	0.909091
IF DISAGREE; BECAUSE
C) Even if a child is conceived within 1 year after treatment ends; there is no research showing that he or she will have a greater risk of developing serious health problems.	1
IF DISAGREE; BECAUSE
A) To whom to address the evaluation about the disorders of the sexual sphere after anti-tumor therapy? In a study including NHL survivors at least 25% of the sample reported sexual problems as compared to HL survivors with a prevalence range between 12% and 62.5%. Research on interventions for sexual problems following treatment for hematologic cancers is largely absent; and the clinical managem…	1
IF DISAGREE; BECAUSE
B) What tools could be used to evaluate possible alterations in the sexual sphere in the post-therapy phase? Two instruments have been widely established as the most widely used and easily accessible to providers to measures of sexual function in research. These instruments are the Female Sexual Function Index and International Index of Erectile Function. Females: The Female Sexual Function Index…	1
IF DISAGREE; BECAUSE
C) What tools could be used to evaluate possible alterations in the sexual sphere in the post-therapy phase? Two instruments have been widely established as the most widely used and easily accessible to providers to measures of sexual function in research. These instruments are the Female Sexual Function Index and International Index of Erectile Function. Males: The International Index of Erectil…	1
IF DISAGREE; BECAUSE
