# Supplementary material for: Fertility preservation and monitoring in adult patients diagnosed with lymphoma: consensus-based practical recommendations by the Fondazione Italiana Linfomi & Società Italiana della Riproduzione Umana
Source: Front Oncol. 2023 Sep 12;13:1252433. doi: 10.3389/fonc.2023.1252433 (PMC10520955; doi:10.3389/fonc.2023.1252433)
Supplement: Supplementary file 2 [file Table_2.xls]

## Sheet: Summary
Question	% Answers "AGREE"
IF DISAGREE; BECAUSE
1) Evaluation of ovarian or testicular function after the end of cancer treatment and during the follow-up is not routinely performed in Italian hematological and oncological centers, although infertility, sexual hormone deficiency and sexual dysfunction have a significant impact on the quality of life of lymphoma survivor.	1
IF DISAGREE; BECAUSE
2) Testicular function should be evaluated at the request of the patient or when paternity is desired. Taking into account the 75-days duration of spermatogenesis cycle, it is reasonable to suggest that the first assessment after potential gonadotoxic treatment should be performed no earlier than 12 months from the end of therapy.	1
IF DISAGREE; BECAUSE
3) The simplest and most reliable method of assessing male fertility is semen analysis. Evaluation of gonadal function in male patients may include a physical examination and hormonal evaluation. Physical examination will be performed by the measurement of testicular size using scrotal ultrasonography or Prader orchidometer, which may reveal a decrease in testicular volume due to impaired sperm p…	1
IF DISAGREE; BECAUSE
4) Serum testosterone (TST) and luteinising hormone (LH) levels measurement are useful to assess testicular Leydig cell function. They remain within the normal range after different chemotherapy regimens, such as escalated BEACOPP, supporting the hypothesis that Leydig cells are more resistant to cytotoxic chemotherapy.TST serum levels below normal ranges indicate hypogonadism which is responsibl…	1
IF DISAGREE; BECAUSE
5) Based on available study results no recommendation can be given on the optimal time interval between completion of lymphoma treatment and first gonadal function assessment tests, frequency and duration of surveillance. We suggest to perform gonadal evaluation during the follow-up at the request of the patient or when paternity is desired, starting 12 months after treatment completion and to re…	1
IF DISAGREE; BECAUSE
6) The assessment of gonadal function after lymphoma treatment in females includes history of menses, hormonal evaluation of FSH, estradiol and anti-Mullerian hormone (AMH), and transvaginal ovarian ultrasound examination with antral follicle count (AFC)	1
IF DISAGREE; BECAUSE
7) Regular menses cycles after chemotherapy have been reported also in infertile females, who were not able to have pregnancy, due to reduced ovarian reserve, and who developed premature ovarian insufficiency (POI). POI is defined as the termination of ovarian function before the age of 40 years	1
IF DISAGREE; BECAUSE
8) FSH serum concentration measurement is the most established diagnostic test for POI, with a cut-off level of 25 UI/L, alongside low estradiol. Although it is simple to perform, it is not useful in the diagnosis of poor ovarian reserve until high thresholds are used. In fact, normal FSH levels have been reported in patients with compromised ovarian reserve preventing to consider FSH levels a go…	1
IF DISAGREE; BECAUSE
9) Although the appropriate timing of FSH measurement should be on day 3 of menstrual cycle, this timing may be difficult in females with irregular periods of menses after chemotherapy	1
IF DISAGREE; BECAUSE
10) Measurement of cycle day 3 estradiol levels as well as FSH/LH ratioand inhibin-B levels seems not to be useful in the prediction of ovarian reserve.	1
IF DISAGREE; BECAUSE
11) Serum levels of AMH were found to be a reliable marker of ovarian reserve and predictive for POI. After the end of chemotherapy, AMH recovery to pre-treatment baseline values was observed within one year in ABVD-treated patients, whereas in BEACOPP-treated patients, AMH levels remained significantly lower than at baseline.	1
IF DISAGREE; BECAUSE
12) Pre-treatment AMH may predict mid-and long-term ovarian function. In female survivors with restored menstrual cycles, AMH recovery may be highly variable and pregnancy can occur even in the presence of low post-chemotherapy AMH levels, below 1ng/mL, documenting that AMH levels do not predict short-term fertility, unless associated with amenorrhea.	1
IF DISAGREE; BECAUSE
13) Transvaginal ultrasound analysis is useful to determine the antral follicle count (AFC).Combining results of AMH measurement and AFC ultrasound evaluation shows the best predictive valuefor reproductive outcome.	1
IF DISAGREE; BECAUSE
14) Recovery of ovarian functioncan occur from several months to years after treatment completion and therefore there is no agreement between experts on the optimal time interval between end of lymphoma treatment and first gonadal function assessment, frequency and duration of surveillance. Gonadal function should be tested by measurement of AMH and AFC at the request of the patient or when pregn…	1
IF DISAGREE; BECAUSE
